# Supplementary material for: An Improved Protocol for Comprehensive Etiological Characterization of Skin Warts and Determining Causative Human Papillomavirus Types in 128 Histologically Confirmed Common Warts
Source: Viruses. 2022 Oct 15;14(10):2266. doi: 10.3390/v14102266 (PMC9612167; doi:10.3390/v14102266)
Supplement: Supplementary file 1 [file viruses-14-02266-s001.zip]

Archive with 1 entries (1 files):
- viruses-1945441-supplementary.pdf
